# Supplementary material for: Effect of Damaged Starch and Wheat-Bran Arabinoxylans on Wheat Starch and Wheat Starch–Gluten Systems
Source: Foods. 2024 Feb 24;13(5):689. doi: 10.3390/foods13050689 (PMC10930467; doi:10.3390/foods13050689)
Supplement: Supplementary file 1 [file foods-13-00689-s001.zip]

Archive with 1 entries (1 files):
- foods-2872217-supplementary.pdf
